# Supplementary material for: Cross-Reactivity of Ragweed Pollen Calcium-Binding Proteins and IgE Sensitization in a Ragweed-Allergic Population from Western Romania
Source: Adv Respir Med. 2024 May 30;92(3):218–29. doi: 10.3390/arm92030022 (PMC11200559; doi:10.3390/arm92030022)
Supplement: Supplementary file 1 [file arm-92-00022-s001.zip › Supplementary Table S1.xlsx]

## Sheet: Table S1
Table S1. Characterization of the clinical profiles of patients and the IgE reactivity towards ragweed polcalcins. Pozitive optical density (OD 405) values in ELISA above the cut-off value are marked in red.
Patient data			Allergy symptoms				No. of symptoms	Other sensitization than ragweed	IgE ELISA (OD)
Patient number	Age	Sex	Rhinitis	Conjunctivitis	Astma-like symptoms	Skin symptoms		Skin Prick Test/IgE test with extracts	rAmb a 91	rAmb a 102	rAmb a 1.013	1Cut-off Elisa rAmb a 9 (OD) ≥ 0.091
#1	44	M	+	+	+	-	3	Hazel, Lawn grass	0.0801	0.08755	0.2504	2Cut-off Elisa rAmb a 10 (OD) ≥ 0.132
#2	61	F	+	+	+	-	3	Mugwort, HDM, Alternaria, Candida	0.12	0.13975	0.60255	3Cut-off Elisa rAmb a 1.01 (OD) ≥ 0.09
#3	29	F	+	+	+	-	3	Thimoty grass, Dog	0.0682	0.08335	0.87185
#4	37	F	+	+	+	+	4	-	0.0659	0.0755	0.42615
#5	38	M	+	+	-	-	2	-	0.07635	0.21745	0.3452
#6	38	M	+	+	-	-	2	-	0.0792	0.093	0.21095
#7	39	M	+	+	+	+	4	Wheat, Grass pollen mix, Cat	0.0621	0.09035	0.2411
#8	45	M	+	+	+	-	3	Beech	0.0861	0.6571	0.5513
#9	31	M	+	+	-	-	2	Birch, Wheat, HDM	0.10215	0.40445	0.14055
#10	26	F	+	+	-	-	2	Dactylis glomerata, Barley, Mugwort, Blatella, Candida	0.09455	0.09815	1.3536
#11	35	M	+	+	+	+	4	HDM	0.12765	0.1166	0.6096
#12	42	M	+	+	-	-	2	HDM	0.0773	0.07995	0.2446
#13	37	F	+	+	-	-	2	Mugwort, HDM	0.09435	0.63145	0.46575
#14	39	M	+	+	+	+	4	HDM	0.0891	0.11855	0.8001
#15	26	M	+	+	-	-	2	-	0.06685	0.0959	1.9708
#16	29	M	+	+	-	-	2	Thimoty grass, Lawn grass, Barley, HDM	0.06775	0.0781	0.33775
#17	28	M	+	+	+	-	3	HDM	0.06435	0.0682	0.10275
#18	32	M	+	+	+	-	3	-	0.12585	0.1329	1.32715
#19	34	M	+	+	+	+	4	Hazel, Wheat, Thimoty grass, Lawn grass, Dactylis glomerata, Barley, Mugwort	0.0736	0.10945	2.5806
#20	46	F	+	+	+	-	3	HDM	0.0912	0.1082	0.1803
#21	29	M	+	+	-	+	3	Grass pollen mix, Barley,	0.0899	0.0827	0.49415
#22	28	M	+	+	+	+	4	Wheat, Lown grass, Mugwort	0.09955	0.21285	0.65005
#23	39	F	+	+	-	-	2	Mugwort	0.0728	0.0983	0.83605
#24	39	F	+	+	+	-	3	Mugwort	0.08495	0.11275	1.6461
#25	25	F	+	+	+	-	3	Grass pollen mix, Lawn grass, Thimoty grass, Dactylis glomerata, Mugwort	0.07955	0.3032	0.81825
#26	32	F	+	+	-	-	2	-	0.30685	0.3104	0.41445
#27	35	F	+	+	+	+	4	Mugwort, HDM	0.07525	0.09905	1.1673
#28	34	F	+	+	+	-	3	Mugwort	0.08905	0.1378	0.3259
#29	34	F	+	+	+	-	3	HDM	0.0909	0.09755	0.3437
#30	35	F	+	+	+	-	3	Hazel, Birch, Wheat, Grass pollen mix, Rye, Mugwort, HDM	0.18795	0.09035	1.33135
#31	30	F	+	+	-	-	2	Grass pollen mix	0.0814	0.1323	0.49425
#32	29	F	+	+	+	-	3	Hazel, Birch, Wheat, Grass pollen mix, Lawn grass, Thimoty grass, Barley, Cat	0.0874	0.16295	0.12305
#33	35	F	+	+	-	-	2	-	0.08975	0.08475	2.81075
#34	43	M	+	+	+	-	3	-	0.06765	0.07535	0.55435
#35	36	F	+	+	+	-	3	Grass pollen mix, HDM	0.09125	0.17005	0.4856
#36	26	F	+	+	+	+	4	-	0.0641	0.0892	0.55985
#37	33	F	+	+	+	+	4	HDM	0.06385	0.0891	0.9303
#38	32	M	+	+	+	-	3	-	0.0724	0.1258	1.08755
#39	17	M	+	+	-	-	2	Wheat, Lown grass, Timothy grass, Barley, Dactylis glomerata, Mugwort	0.0798	0.133	2.41925
#40	29	M	+	+	-	-	2	HDM	0.092	0.15595	2.39445
#41	28	M	+	+	+	-	3	-	0.0901	0.0897	1.19685
#42	35	M	+	+	+	-	3	Lawn grass, Grass pollen mix, HDM	0.13305	0.4252	4
#43	38	F	+	+	-	-	2	-	0.0897	0.0944	1.1124
#44	37	M	+	+	-	-	2	-	0.0872	0.1174	0.61065
#45	36	M	+	+	+	-	3	Hazel, Birch	0.0671	0.08225	0.1439
#46	29	M	+	+	+	-	3	-	0.177	0.21555	0.56865
#47	23	M	+	+	-	-	2	Lawn grass	0.07185	0.0867	0.66095
#48	33	M	+	+	+	-	3	Wheat, Grass pollen mix, Lawn grass, Thimoty grass, Barley, Dactylis glomerata, Blatella	0.1088	0.12765	1.16115
#49	27	F	+	+	+	-	3	Wheat, Grass pollen mix, Lawn grass, Thimoty grass, Barley, Dactylis glomerata,	0.0922	0.1294	1.23
#50	43	F	+	+	+	+	4	-	0.0634	0.07155	0.1437
#51	21	F	+	+	+	-	3	-	0.0923	0.11845	0.73805
#52	32	F	+	+	+	-	3	-	0.09485	0.08495	0.6121
#53	34	F	+	+	-	-	2	-	0.07255	0.09425	1.041
#54	30	M	+	+	+	-	3	Barley, Mugwort	0.0658	0.07095	0.3736
#55	60	M	+	+	+	+	4	Hazel, Birch, Barley, HDM	0.06965	0.0802	0.9471
#56	31	F	+	+	+	-	3	Grass pollen mix, Barley, HDM	0.0645	0.07965	2.5919
#57	29	M	+	+	+	-	3	-	0.114	0.1085	1.23535
#58	51	F	+	+	-	-	2	Hazel, Birch, Grass pollen mix, HDM, Cat	0.0602	0.06815	1.88505
#59	22	M	+	+	+	+	4	Thimoty grass, Dactylis glomerata, Mugwort	0.06635	0.2117	1.28105
#60	42	M	+	+	+	-	3	-	0.09115	0.5664	3.46895
#61	36	M	+	+	-	-	2	-	0.06935	0.08725	0.8508
#62	24	F	+	+	-	-	2	-	0.06515	0.2255	0.90715
#63	31	M	+	+	+	-	3	Dog	0.0632	0.08725	0.8231
#64	50	F	+	+	-	-	2	-	0.0664	0.26415	0.22195
#65	64	M	+	+	+	+	4	-	0.066	0.08785	0.1194
#66	43	M	+	+	+	+	4	Hazel, Birch, Wheat, Grass pollen mix, Barley	0.0866	0.1103	0.99615
#67	36	M	+	+	-	+	3	Wheat, Lawn grass, Barley	0.0602	0.07385	1.71855
#68	19	F	+	+	+	-	3	Grass pollen mix, Barley	0.07655	0.1341	0.3468
#69	37	M	+	+	+	-	3	Wheat, Grass pollen mix, Barley, Mugwort, Cat	0.0907	0.13655	1.4363
#70	27	M	+	+	+	-	3	Hazel, Birch, Grass pollen mix, HDM, Alternaria	0.0884	1.715	1.5781
#71	27	M	+	+	+	-	3	-	0.213	0.2078	0.60055
#72	23	F	+	+	+	+	4	-	0.068	0.084	1.0091
#73	40	F	+	+	+	-	3	HDM, Alternaria	0.0838	0.1722	1.0788
#74	38	F	+	+	+	-	3	HDM	0.0651	0.077	0.3326
#75	48	M	+	+	+	-	3	Hazel, Birch, Grass pollen mix, Barley	0.5897	0.3593	0.36655
#76	36	M	+	+	-	-	2	Grass pollen, HDM, Cat, Cladosporium, Aspergillius, Alternaria	0.0663	0.16455	2.2962
#77	45	F	+	+	+	-	3	-	0.0768	0.1141	0.6426
#78	30	F	+	+	+	-	3	Hazel, Dog, Aspergillius, Penicillium	0.111	0.4501	n/a
#79	23	F	+	+	-	+	3	-	0.06075	0.0823	1.1121
#80	38	M	+	-	+	-	2	-	0.11765	0.15135	2.40365
#81	31	M	+	+	-	-	2	Hazel, Birch, Wheat, Grass pollen, Timothy grass , Barley, Orchard grass, Mugwort	0.0804	0.0919	n/a
#82	28	M	+	+	+	-	3	HDM, Cat	0.47335	0.0872	0.9174
#83	39	F	+	+	-	-	2	-	0.06585	0.0821	n/a
#84	30	M	+	+	+	-	3	Wheat, Grass pollen, Timothy grass, Barley, Orchard grass	0.07595	0.12955	2.3973
#85	48	M	+	+	+	+	4	Mugwort	0.07175	0.3794	n/a
#86	20	F	+	+	+	-	3	HDM, Dog	0.084	0.43895	2.70575
#87	18	M	+	+	-	-	2	Ash, Rye, Mugwort, HDM	0.08155	0.09185	n/a
											n/a = not available
